# Supplementary material for: Assessment of basic pharmacokinetic parameters of dapagliflozin in TTS formulations in male minipigs
Source: Sci Rep. 2024 Oct 8;14:23504. doi: 10.1038/s41598-024-74675-z (PMC11461495; doi:10.1038/s41598-024-74675-z)
Supplement: Supplementary file 1 — Supplementary Material 1 [file 41598_2024_74675_MOESM1_ESM.xlsx]

## Sheet: Table S1. Bioanalytical methods
Bioanalytical method (plasma/urine)																		Bioanalytical method (Tissues)
COMPOUND DETAILS:																		COMPOUND DETAILS:
Name of Compound					Molecular weight Free Form					Molecular weight Salt Form		Purity/potency/ assay				Diluents-Master stock preparation		Name of Compound					Molecular weight Free Form					Molecular weight Salt Form		Purity/potency/ assay				Diluents-Master stock preparation
Analyte		DAPAGLIFLOZIN			502.98					502.98		0.991				DMSO		Analyte		DAPAGLIFLOZIN			502.98					502.98		0.991				DMSO
Internal Standard		Metaprolol Succinate			267.34					684.81		0.98				DMSO		Internal Standard		Metaprolol			267.34					684.81		0.98				DMSO
CHROMATOGRAPHY:																		CHROMATOGRAPHY:
LC Gradient:																		LC Gradient:
Time (min)							%A							%B				Time (min)							%A							%B
0							90							10				0							90							10
0.8							10							90				0.8							10							90
2.4							10							90				2.5							10							90
2.5							90							10				2.6							90							10
3							90							10				3							90							10
Mobile Phase (A)							10mM ammonium acetate with 0.1% Formic acid in water											Mobile Phase (A)							10mM ammonium acetate with 0.1% Formic acid in water
Mobile Phase (B)							100% Methanol											Mobile Phase (B)							100% Methanol
Column							Kinetex EVO C18 4.6*50mm,5µ											Column							Kinetex EVO C18 4.6*50mm,5µ
Injection Volume (µL)							15											Injection Volume (µL)							15
Flow Rate (mL/min)							1											Flow Rate (mL/min)							1
Run Time(min)							3											Run Time(min)							3
Sample Cooler Temperature (°C)																		Sample Cooler Temperature (°C)							15
Column Oven Temperature (°C)							15											Column Oven Temperature (°C)							40
Rinsing Solution							Acetonitrile:Methanol: water::20:60:20,V/V											Rinsing Solution							Acetonitrile:Methanol: water::20:60:20,V/V
SAMPLE PREPARATION:																		SAMPLE PREPARATION:
Extraction Technique							Protein Precipitation											Extraction Technique							Protein Precipitation
Extraction Solvent							Acetonitrile Containing IS											Extraction Solvent							Acetonitrile Containing IS
Calibration Curve & QC preparation: 1.0 µL of calibration curve standards added to 24 µL of blank matrix . The above sample was precipitated with 200 µL of Acetonitrile containing internal standard at 200 ng/mL conc. then Vortexed for 5 min at 850 rpm, centrifuged at 4000 rpm for 5 min at 4 °C, from this 110 µL of supernatant was separated and diluted with 110 µL of Methanol:water(50:50).																		Calibration Curve & QC preparation: 2.0 µL of calibration curve standards added to 48 µL of blank matrix . The above sample was precipitated with 200 µL of Acetonitrile containing internal standard at 200 ng/mL conc. then Vortexed for 5 min at 850 rpm, centrifuged at 4000 rpm for 5 min at 4 °C, from this 110 µL of supernatant was separated and diluted with 110 µL of Methanol:water(50:50).
Sample Preparation: 25 µL of sample was taken . The above sample was precipitated with 200 µL of Acetonitrile containing internal standard at 200 ng/mL conc. then Vortexed for 5 min at 850 rpm, centrifuged at 4000 rpm for 5 min at 4 °C, from this 110 µL of supernatant was separated and diluted with 110 µL of Methanol:water(50:50).																		Sample Preparation: 50 µL of sample was taken . The above sample was precipitated with 200 µL of Acetonitrile containing internal standard at 200 ng/mL conc. then Vortexed for 5 min at 850 rpm, centrifuged at 4000 rpm for 5 min at 4 °C, from this 110 µL of supernatant was separated and diluted with 110 µL of Methanol:water(50:50).
MASS SPECTROMETRIC CONDITION:																		MASS SPECTROMETRIC CONDITION:
Ionization Mode-Polarity			ESI-positive															Ionization Mode-Polarity			ESI-positive
Name of Compound			Retention Time (Min)			MRM Transitions					Declustering Potential (DP)				Entrance Potential (EP)		Collision Energy (CE)	Name of Compound			Retention Time (Min)			MRM Transitions					Declustering Potential (DP)				Entrance Potential (EP)		Collision Energy (CE)
						Q1-mass			Q3-mass															Q1-mass			Q3-mass
Analyte	DAPAGLIFLOZIN		1.36			426.1			313.1		82				10		18	Analyte	DAPAGLIFLOZIN		1.36			426.1			313.1		82				10		18
Internal Standard	Metaprolol Succinate		1.02			268.1			116.1		50				10		30	Internal Standard	Metaprolol		1.03			268.1			116.1		50				10		30
Collision Cell Exit Potential (CXP)				12														Collision Cell Exit Potential (CXP)				13
Collision Gas (CAD)				Medium														Collision Gas (CAD)				6
Curtain Gas (CUR)				40														Curtain Gas (CUR)				30
Nebulizer Gas (GS1)				55														Nebulizer Gas (GS1)				50
Heater Gas (GS2)				65														Heater Gas (GS2)				50
Ion spray voltage (V)				5500														Ion spray voltage (V)				5500
Temperature (TEM)				600														Temperature (TEM)				550
Interface Heater (ihe)				ON														Interface Heater (ihe)				ON
Calibration
Calibration curve standards of Dapagliflozin in Male Minipig plasma (G1 to G3)
Standard	Concentration [ng/mL]		% Accuracy
	Nominal	Calculated
STD 1 (LLOQ)	0.84	0.78	92.4
STD 2	1.68	1.98	117.58
STD 3	8.39	7.81	93.07
STD 4	41.95	39.26	93.59
STD 5	167.78	158.32	94.36
STD 6	419.46	443.89	105.82
STD 7	671.13	653.98	97.44
STD 8	754.08	750.01	99.46
STD 9 (ULOQ)	837.86	890.35	106.26
Correlation (r)	0.9959
Regression equ.	Y =0.00147x+0.000502
Regression Fit	Linear with 1/x2 weighting factor
Quality controls of Dapagliflozin in Male Minipig plasma (G1 to G3)
QC Set		Concentration (ng/mL)		% Accuracy
		Nominal	Calculated
HQC	HQC-1	708.96	652.96	92.1
	HQC-2		894.03	126.1#
MQC	MQC-1	439.56	405.96	92.36
	MQC-2		517.23	117.67
LQC	LQC-1	3.81	3.24	84.93
	LQC-2		3.94	103.49
Calibration curve standards of Dapagliflozin in Male Minipig plasma (G4 and G5)
Standard	Concentration [ng/mL]		% Accuracy
	Nominal	Calculated
STD 1 (LLOQ)	0.84	0.84	99.54
STD 2	1.68	1.71	101.74
STD 3	8.39	8.3	98.87
STD 4	41.95	35.42	84.43
STD 5	167.78	167.97	100.11
STD 6	419.46	415.89	99.15
STD 7	671.13	711	105.94
STD 8	754.08	802.38	106.4
STD 9 (ULOQ)	837.86	869.82	103.81
Correlation (r)	0.9976
Regression equ.	Y =0.0022x+0.000431
Regression Fit	Linear with 1/x2 weighting factor
Quality controls of Dapagliflozin in Male Minipig plasma (G4 and G5)
QC Set		Concentration (ng/mL)		% Accuracy
		Nominal	Calculated
HQC	HQC-1	708.96	658.42	92.87
	HQC-2		664.79	93.77
MQC	MQC-1	439.56	431.23	98.1
	MQC-2		388.59	88.41
LQC	LQC-1	3.81	3.74	98.23
	LQC-2		2.83	74.4#

## Sheet: Table S2. Step1 - Plasma... 
STEP 1
Plasma Concentration (ng/mL) of Dapagliflozin (1 mg/kg) following IV dose administration in Male Minipig (Group 1)
Time (h)	MP1	MP2	MP3	Mean	Std Dev	% CV		Abbreviations
Predose	0	0	0	0	0	NA		BLOQ: Below lower limit of quantification
1	610.24	603.6	431.92	548.587	101.091	18.4275		NC: Not calculated
2	274.21	239.06	365.75	293.007	65.4032	22.3214		NA: Not applicable
4	144.06	174.93	320.02	213.003	93.9557	44.1099
6	232.22	212.62	313.13	252.657	53.2805	21.0881
8	99.29	121.42	156.58	125.763	28.8909	22.9724
12	62.33	56	112.01	76.78	30.6738	39.9502
24	15.35	15.56	45.89	25.6	17.572	68.6405
48	2.69	2.66	15.95	7.1	7.66434	107.948
Pharmacokinetic parameters
Dose (mg/kg)	1	1	1	1	0	0
C0(ng/mL)	1358.06	1524.02	510.061	1130.71	543.869	48.0996
t1/2 (h)	7.74788	8.3449	12.3293	9.47403	2.49071	26.2898
Vss (L/kg)	2.07461	2.00707	2.82844	2.30337	0.45597	19.7957
Vd (L/kg)	3.32096	3.5056	3.54155	3.45603	0.118352	3.4245
Cl (mL/min/kg)	4.95171	4.85305	3.31839	4.37438	0.915844	20.9365
AUClast (ng•h/mL)	3335.77	3402.24	4738.8	3825.61	791.548	20.6908
AUCall (ng•h/mL)	3335.77	3402.24	4738.8	3825.61	791.548	20.6908
AUCinf (ng•h/mL)	3365.84	3434.27	5022.51	3940.87	937.35	23.7853
AUCExtra(%)	0.893338	0.932488	5.64877	2.49153	2.73432	109.744
AUCinf _D(h*kg*ng/mL/mg)	3365.84	3434.27	5022.51	3940.87	937.35	23.7853
MRT0-last (h)	6.51234	6.39258	11.1177	8.00753	2.69414	33.6451
Rsq	0.984805	0.990359	0.97933	0.984831	0.00551426	0.559919
Plasma Concentration (ng/mL) of Dapagliflozin following topical application of placebo ointment (QD*7 days) in Male Minipig (Group 2).
Time (h)	MP4	MP5	MP6	Mean	Std Dev	% CV
Predose	BLOQ	BLOQ	BLOQ	NC	NA	NA
Tissue Concentration (ng/g) of Dapagliflozin following topical application of ointment in Male Minipig
Tissue matrix	Time (h)	Concentration (ng/g)
		MP4	MP5	MP6	Mean	SD
Brain	336	BLOQ	BLOQ	BLOQ	NC	NA
Liver		BLOQ	BLOQ	BLOQ	NC	NA
Heart		BLOQ	BLOQ	BLOQ	NC	NA
Skeletal muscles		BLOQ	BLOQ	BLOQ	NC	NA
Lungs		BLOQ	BLOQ	BLOQ	NC	NA
Kidneys		BLOQ	BLOQ	BLOQ	NC	NA
Skin (untreated area)		BLOQ	BLOQ	BLOQ	NC	NA
Skin (treated area)		BLOQ	BLOQ	BLOQ	NC	NA
Adipose tissue		BLOQ	BLOQ	BLOQ	NC	NA
Plasma Concentration (ng/mL) of Dapagliflozin following topical application of Dapa Ointment (D-F100) (QD*7 days) in Male Minipig (Group 3).
Time (h)	MP7	MP8	MP9	Mean	Std Dev	% CV
Predose	0	0	BLOQ	0	0	NA
1	BLOQ	BLOQ	BLOQ	NC	NA	NA
2	BLOQ	BLOQ	BLOQ	NC	NA	NA
4	BLOQ	BLOQ	BLOQ	NC	NA	NA
6	BLOQ	BLOQ	BLOQ	NC	NA	NA
8	BLOQ	BLOQ	BLOQ	NC	NA	NA
12	BLOQ	BLOQ	1.98	NC	NA	NA
24	BLOQ	BLOQ	BLOQ	NC	NA	NA
48	1.63	BLOQ	1.49	1.56	0.0989949	6.34583
72	BLOQ	BLOQ	1.91	NC	NA	NA
96	BLOQ	1.37	2.21	1.79	0.59397	33.1827
120	1.84	1.06	1.67	1.52333	0.410163	26.9253
168	1.77	1.15	1.96	1.62667	0.423596	26.0407
240	0.94	BLOQ	BLOQ	NC	NA	NA
336	1.08	BLOQ	5.25	3.165	2.94864	93.1638
Pharmacokinetic parameters
Dose (mg/kg)	5.48843	5.05895	5.74909	5.43216	0.348493	6.41537
Cmax(ng/mL)	1.84	1.37	2.21	1.80667	0.420991	23.3021
tmax (h)	120	96	120	112	13.8564	12.3718
t1/2 (h)	256.392	-	-	NC	NA	NA
AUClast (ng•h/mL)	441.903	147.772	420.197	336.624	163.91	48.6925
AUCall (ng•h/mL)	441.903	147.772	420.197	336.624	163.91	48.6925
AUCinf (ng•h/mL)	841.391	-	-	NC	NA	NA
AUCExtra(%)	47.4795	-	-	NC	NA	NA
AUCinf _D(h*kg*ng/mL/mg)	153.303	-	-	NC	NA	NA
MRT0-last (h)	162.929	115.591	126.373	134.964	24.8111	18.3835
Rsq	0.469283	-	-	NC	NA	NA
F(%)	2.12645	0.711081	2.022	1.61984	0.788741	48.6925
Tissue Concentration (ng/g) of Dapagliflozin following topical application of ointment in Male Minipig
Tissue matrix	Time (h)	Concentration (ng/g)
		MP7	MP8	MP9	Mean	SD
Brain	336	BLOQ	BLOQ	12.85	NC	NA
Liver		BLOQ	13	16.1	14.55	2.19203
Heart		21.9	7.85	16.4	15.3833	7.07996
Skeletal muscles		47.55	188.85	68.85	101.75	76.1789
Lungs		33.35	17.95	51.85	34.3833	16.9736
Kidneys		112.85	72.2	208.5	131.183	69.975
Skin (treated area)		24918.5	9999.5	11426	15448	8232.69
Adipose tissue		276.55	452.25	198.3	309.033	130.054
Plasma Concentration (ng/mL) of Dapagliflozin following topical application of placebo patch (removed on 7th day) in Male Minipig (Group 4)
Time (h)	MP1	MP2	MP3	Mean	Std Dev	% CV
Predose	BLOQ	BLOQ	BLOQ	NC	NA	NA
Tissue Concentration (ng/g) of Dapagliflozin following topical application of patch in Male Minipig
Tissue matrix	Time (h)	Concentration (ng/g)
		MP1	MP2	MP3	Mean	SD
Brain	336	BLOQ	BLOQ	BLOQ	NC	NA
Liver		BLOQ	BLOQ	BLOQ	NC	NA
Heart		BLOQ	BLOQ	BLOQ	NC	NA
Skeletal muscles		BLOQ	BLOQ	BLOQ	NC	NA
Lungs		BLOQ	BLOQ	BLOQ	NC	NA
Kidneys		BLOQ	BLOQ	BLOQ	NC	NA
Skin (untreated area)		BLOQ	BLOQ	BLOQ	NC	NA
Skin (treated area)		BLOQ	BLOQ	BLOQ	NC	NA
Adipose tissue		BLOQ	BLOQ	BLOQ	NC	NA
Note: Animals from group 1 were re-used in group 4, as described in the methodology.
Plasma Concentration (ng/mL) of Dapagliflozin following topical application of Patch Dapa (D-TS100) (removed on 7th day) in Male Minipig (Group 5).
Time (h)	MP10	MP11	MP12	Mean	Std Dev	% CV
Predose	0	0	0	0	0	NA
1	BLOQ	BLOQ	BLOQ	NC	NA	NA
2	BLOQ	BLOQ	BLOQ	NC	NA	NA
4	BLOQ	BLOQ	BLOQ	NC	NA	NA
6	BLOQ	BLOQ	BLOQ	NC	NA	NA
8	BLOQ	BLOQ	BLOQ	NC	NA	NA
12	BLOQ	BLOQ	BLOQ	NC	NA	NA
24	BLOQ	2.91	BLOQ	NC	NA	NA
48	3.89	0.91	BLOQ	2.4	2.10718	87.7991
72	BLOQ	0.97	BLOQ	NC	NA	NA
96	3.18	7.58	BLOQ	5.38	3.11127	57.8303
120	BLOQ	BLOQ	BLOQ	NC	NA	NA
168	BLOQ	BLOQ	BLOQ	NC	NA	NA
240	BLOQ	BLOQ	BLOQ	NC	NA	NA
336	BLOQ	BLOQ	BLOQ	NC	NA	NA
Pharmacokinetic parameters
Dose (mg/kg)	6.53287	4.80652	5.35147	5.56362	0.882513	15.8622
Cmax(ng/mL)	3.89	7.58	-	5.735	2.60922	45.4965
tmax (h)	48	96	-	72	33.9411	47.1405
t1/2 (h)	-	-	-	NC	NA	NA
AUClast (ng•h/mL)	262.468	205.92		234.194	39.9855	17.0737
AUCall (ng•h/mL)	262.468	205.92		234.194	39.9855	17.0737
AUCinf (ng•h/mL)	-	-	-	NC	NA	NA
AUCExtra(%)	-	-	-	NC	NA	NA
AUCinf _D(h*kg*ng/mL/mg)	-	-	-	NC	NA	NA
MRT0-last (h)	62.9442	63.7762	-	63.3602	0.588356	0.928589
Rsq	-	-	-	NC	NA	NA
F(%)	1.23316	0.967477	-	1.10032	0.187865	17.0737
Tissue Concentration (ng/g) of Dapagliflozin following topical application of patch in Male Minipig
Tissue matrix	Time (h)	Concentration (ng/g)
		MP10	MP11	MP12	Mean	SD
Brain	336	BLOQ	BLOQ	5.2	NC	NA
Liver		BLOQ	BLOQ	BLOQ	NC	NA
Heart		17.8	BLOQ	9	13.4	6.22254
Skeletal muscles		89.1	6.55*	143.95	116.525	38.7848
Lungs		42.4	13.8	8	21.4	18.4163
Kidneys		44.6	20.3	11.9	25.6	16.982
Skin (treated area)		15742.6	19516	12061.3	15773.3	3727.42
Adipose tissue		115.55	68.4	99.15	94.3667	23.9362
Plasma Concentration (ng/mL) of Dapagliflozin following topical application of Patch Dapa (D-TS100) (removed on 7, 14, 21, 28th day) in Male Minipig (Group 6).
Time (h)	MP13	MP14	MP15	Mean	Std Dev	% CV
Predose	0	0	0	0	0	NA
192	2	BLOQ	BLOQ	NC	NA	NA
240	BLOQ	BLOQ	BLOQ	NC	NA	NA
288	BLOQ	BLOQ	BLOQ	NC	NA	NA
336	BLOQ	BLOQ	BLOQ	NC	NA	NA
384	BLOQ	BLOQ	BLOQ	NC	NA	NA
432	BLOQ	1.8	BLOQ	NC	NA	NA
480	BLOQ	1.1	BLOQ	NC	NA	NA
528	BLOQ	BLOQ	BLOQ	NC	NA	NA
576	BLOQ	7.3	BLOQ	NC	NA	NA
624	BLOQ	BLOQ	BLOQ	NC	NA	NA
672	BLOQ	4.3	BLOQ	NC	NA	NA
Pharmacokinetic parameters
Dose (mg/kg)	5.16129	6.19423	5.04274	5.46608	0.63337	11.5873
Cmax(ng/mL)	2	7.3		4.65	3.74767	80.595
tmax (h)	192	576		384	271.529	70.7107
AUClast (ng•h/mL)	192	1405.76		798.878	858.256	107.433
AUCall (ng•h/mL)	192	1405.76		798.878	858.256	107.433
AUCinf (ng•h/mL)	-	-	-	NC	NA	NA
AUCExtra(%)	-	-	-	NC	NA	NA
AUCinf _D(h*kg*ng/mL/mg)	-	-	-	NC	NA	NA
MRT0-last (h)	192	543.288		367.644	248.398	67.5649
Rsq	-	-	-	NC	NA	NA
F(%)	0.972395	5.9323	-	3.45235	3.50718	101.588
Tissue Concentration (ng/g) of Dapagliflozin following topical application of patch in Male Minipig
Tissue matrix	Time (h)	Concentration (ng/g)
		MP13	MP14	MP15	Mean	SD
Brain	672	118	484	37	213	238.162
Liver		158	435	96	229.667	180.506
Heart		72.5	1657.5	295	675	858.112
Skeletal muscles		80	527.5	322.5	310	224.012
Lungs		1512.5	5820	3000	3444.17	2187.83
Kidneys		482.5	167.5	260	303.333	161.909
Skin (treated area)		25175	86905	17197.5	43092.5	38151.8
Adipose tissue		522.5	1030	82.5	545	474.151

## Sheet: Table S3. Step2 - Main points
STEP II
Group 1/ST2
Plasma Concentration (ng/mL) of Dapagliflozin following Topical Patch application in Male Minipigs							Plasma Conc (ng/mL) of Dapa 3-O-glucuronide Following Topical application of Dapa in Male Minipigs
Time (h)	MP1 /ST2	MP2/ST2	MP3/ST2	Mean	Std Dev	% CV	Time (h)	MP1/ST2	MP2/ST2	MP3/ST2	Mean	Std Dev	% CV
Predose	0	0	0	0	0	NA	Predose	0	0	0	0	0	NA
1	BLOQ	BLOQ	BLOQ	NC	NA	NA	1	BLOQ	BLOQ	BLOQ	NC	NA	NA
6	BLOQ	BLOQ	BLOQ	NC	NA	NA	6	BLOQ	0.68	0.46	0.57	0.16	27.29
12	1.11	2.21	92.05	31.79	52.19	164.17	12	0.6	1.21	34.69	12.17	19.51	160.34
24	8.44	4.28	145.23	52.65	80.2	152.33	24	5.83	2.19	51.19	19.74	27.3	138.32
48	4.84	4.8	21.04	10.23	9.36	91.57	48	2.19	2.48	6.36	3.68	2.33	63.33
72	3.7	2.68	4.28	3.55	0.81	22.8	72	1.88	1.19	1.3	1.46	0.37	25.45
96	5.64	2.18	2.55	3.46	1.9	54.96	96	1.61	0.87	1.29	1.26	0.37	29.53
168	1.23	BLOQ	4.75	2.99	2.49	83.24	168	0.85	0.53	2.46	1.28	1.03	80.81
240	BLOQ	BLOQ	BLOQ	NC	NA	NA	240	BLOQ	BLOQ	BLOQ	NC	NA	NA
336	BLOQ	BLOQ	BLOQ	NC	NA	NA	336	BLOQ	BLOQ	0.76	NC	NA	NA
Pharmacokinetic parameters
Cmax(ng/mL)	8.44	4.8	145.23	52.82	80.05	151.54	Cmax(ng/mL)	5.83	2.48	51.19	19.83	27.21	137.18
tmax (h)	24	48	24	32	13.86	43.3	tmax (h)	24	48	24	32	13.86	43.3
t1/2 (h)	60.63	-	81.08	70.86	14.46	20.41	t1/2 (h)	82.44	85.9	156.5	108.28	41.8	38.6
AUClast (ng•h/mL)	640.16	306.58	4106.2	1684.31	2104.04	124.92	AUClast (ng•h/mL)	307.61	200.23	1619.23	709.02	790.09	111.43
AUCinf (ng•h/mL)	747.75	-	4661.84	2704.8	2767.68	102.32	AUCinf (ng•h/mL)	408.71	265.9	1790.82	821.81	842.22	102.48
AUCExtra(%)	14.39	-	11.92	13.15	1.75	13.28	AUCExtra(%)	24.74	24.7	9.58	19.67	8.74	44.42
MRT0-last (h)	74.84	48.69	34.02	52.52	20.68	39.38	MRT0-last (h)	69.42	67	67.78	68.07	1.24	1.81
Rsq	0.7419	-	0.2388	0.4904	0.36	72.55	Rsq	0.9967	0.9772	0.4007	0.7915	0.34	42.78
Group 2/ST2
Plasma Concentration (ng/mL) of Dapagliflozin following Topical Patch application in Male Minipigs							Plasma Conc (ng/mL) of Dapa 3-O-glucuronide following Topical application of Dapa in Male Minipig
Time (h)	MP4/ST2	MP5/ST2	MP6/ST2	Mean	Std Dev	% CV	Time (h)	MP4/ST2	MP5/ST2	MP6/ST2	Mean	Std Dev	% CV			Abbreviations
Predose	0	0	0	0	0	NA	Predose	0	0	0	0	0	NA			BLOQ: Below lower limit of quantification
1	BLOQ	BLOQ	BLOQ	NC	NA	NA	1	BLOQ	0.46	0.67	0.57	0.15	26.28			NC: Not calculated
6	BLOQ	0.8	2.93	1.87	1.51	80.76	6	BLOQ	1.36	2.31	1.84	0.67	36.61			NA: Not applicable
12	BLOQ	2.09	5.97	4.03	2.74	68.08	12	0.66	1.29	4.68	2.21	2.16	97.83
24	1.88	3.5	8.28	4.55	3.33	73.08	24	1.68	3.35	11.45	5.49	5.23	95.13
48	3.99	3.15	6.42	4.52	1.7	37.57	48	2.92	2.62	6.9	4.15	2.39	57.62
72	2.94	0.86	2.42	2.07	1.08	52.21	72	1.61	1.06	4.65	2.44	1.93	79.24
96	0.68	BLOQ	1.31	1	0.45	44.77	96	1.7	0.55	1.83	1.36	0.7	51.8
168	BLOQ	BLOQ	BLOQ	NC	NA	NA	168	0.54	BLOQ	0.66	0.6	0.08	14.14
240	BLOQ	BLOQ	BLOQ	NC	NA	NA	240	BLOQ	0.62	0.61	0.62	0.01	1.15
336	BLOQ	BLOQ	BLOQ	NC	NA	NA	336	BLOQ	BLOQ	0.5	NC	NA	NA
Pharmacokinetic parameters
Cmax(ng/mL)	3.99	3.5	8.28	5.26	2.63	50.03	Cmax(ng/mL)	2.92	3.35	11.45	5.91	4.81	81.36
tmax (h)	48	24	24	32	13.86	43.3	tmax (h)	48	24	24	32	13.86	43.3
t1/2 (h)	-	-	20.93	NC	NA	NA	t1/2 (h)	55.77	133.96	413.77	201.17	188.22	93.57
AUClast (ng•h/mL)	212.57	166.67	438.25	272.49	145.37	53.35	AUClast (ng•h/mL)	238.55	256.02	731.95	408.84	279.96	68.48
AUCinf (ng•h/mL)	-	-	477.81	NC	NA	NA	AUCinf (ng•h/mL)	281.99	375.85	1030.42	562.75	407.72	72.45
AUCExtra(%)	-	-	8.28	NC	NA	NA	AUCExtra(%)	15.41	31.88	28.97	25.42	8.79	34.59
MRT0-last (h)	53.11	36.27	39.88	43.09	8.87	20.58	MRT0-last (h)	75.76	83.61	80.28	79.88	3.94	4.94
Rsq	-	-	0.983	NC	NA	NA	Rsq	0.9212	0.3941	0.9739	0.763	0.32	42.02
Group 3/ST2
Plasma Concentration (ng/mL) of Dapagliflozin following Topical Patch application in Male Minipigs							Plasma Conc, (ng/mL) of Dapa 3-O-glucuronide following Topical application of Dapa in Male Minipig
Time (h)	MP7/ST2	MP8/ST2	MP9/ST2	Mean	Std Dev	% CV	Time (h)	MP7/ST2	MP8/ST2	MP9/ST2	Mean	Std Dev	% CV
Predose	0	0	0	0	0	NA	Predose	0	0	0	0	0	NA
1	BLOQ	BLOQ	BLOQ	NC	NA	NA	1	BLOQ	BLOQ	BLOQ	NC	NA	NA
6	0.6	1.18	1.52	1.1	0.47	42.29	6	BLOQ	0.52	1.05	0.79	0.37	47.74
12	1.76	1.28	3.17	2.07	0.98	47.46	12	0.8	0.97	2.33	1.37	0.84	61.36
24	4.53	2.85	44.09	17.16	23.34	136.04	24	3.39	2.03	35.17	13.53	18.75	138.6
48	3.89	3.87	16	7.92	7	88.35	48	3.32	2.67	12.08	6.02	5.26	87.25
72	2.76	2.73	6.04	3.84	1.9	49.5	72	2.51	2.49	4.22	3.07	0.99	32.31
96	3.15	1.57	1.73	2.15	0.87	40.45	96	2.35	1.06	1.02	1.48	0.76	51.24
168	1.41	1.17	BLOQ	1.29	0.17	13.16	168	1.61	1.05	BLOQ	1.33	0.4	29.77
240	1.03	0.58	BLOQ	0.81	0.32	39.53	240	BLOQ	BLOQ	BLOQ	NC	NA	NA
336	BLOQ	BLOQ	BLOQ	NC	NA	NA	336	BLOQ	BLOQ	BLOQ	NC	NA	NA
Pharmacokinetic parameters
Cmax(ng/mL)	4.53	3.87	44.09	17.5	23.03	131.64	Cmax(ng/mL)	3.39	2.67	35.17	13.74	18.56	135.04
tmax (h)	24	48	24	32	13.86	43.3	tmax (h)	24	48	24	32	13.86	43.3
t1/2 (h)	98.93	84.06	14.96	65.98	44.81	67.91	t1/2 (h)	145.31	99.74	13.46	86.17	66.96	77.71
AUClast (ng•h/mL)	540.29	403.54	1295.38	746.4	480.32	64.35	AUClast (ng•h/mL)	379.15	258.47	990.3	542.64	392.35	72.3
AUCinf (ng•h/mL)	687.3	473.88	1332.71	831.3	447.16	53.79	AUCinf (ng•h/mL)	716.66	409.56	1010.11	712.11	300.3	42.17
AUCExtra(%)	21.39	14.84	2.8	13.01	9.43	72.47	AUCExtra(%)	47.1	36.89	1.96	28.65	23.67	82.62
MRT0-last (h)	97.28	92.47	38.88	76.21	32.42	42.54	MRT0-last (h)	81.23	75.73	38.09	65.02	23.48	36.11
Rsq	0.9466	0.9411	0.9949	0.9608	0.03	3.08	Rsq	0.9891	0.4903	0.9927	0.824	0.29	35.07
Group 4/ST2
Plasma Concentration (ng/mL) of Dapagliflozin following Topical Patch application in Male Minipigs							Plasma Conc (ng/mL) of Dapa 3-O-glucuronide following Topical application of Dapa in Male Minipig
Time (h)	MP10/ST2	MP11/ST2	MP12/ST2	Mean	Std Dev	% CV	Time (h)	MP10/ST2	MP11/ST2	MP12/ST2	Mean	Std Dev	% CV
Predose	0	0	0	0	0	NA	Predose	0	0	0	0	0	NA
1	BLOQ	BLOQ	BLOQ	NC	NA	NA	1	BLOQ	BLOQ	BLOQ	NC	NA	NA
6	BLOQ	0.51	1.66	1.09	0.81	74.95	6	BLOQ	0.47	0.54	0.51	0.05	9.8
12	1.92	2.11	1.77	1.93	0.17	8.81	12	BLOQ	1.43	1.14	1.29	0.21	15.96
24	4.2	4.21	10.81	6.41	3.81	59.52	24	1.92	2.72	3.64	2.76	0.86	31.18
48	4.99	8.58	10.24	7.94	2.68	33.81	48	3.73	6.13	6.44	5.43	1.48	27.3
72	6.91	8.43	10.01	8.45	1.55	18.34	72	5.58	4.81	6.95	5.78	1.08	18.75
96	4.52	378.01	7.44	129.99	214.8	165.24	96	3.49		4.55	54.18	86.88	160.36
168	3.9	40.59	2.52	15.67	21.59	137.79	168	2.67	23.02	2.54	9.41	11.79	125.26
240	1.22	10.49	BLOQ	5.86	6.55	111.95	240	0.61	5.04	0.58	2.08	2.57	123.58
336	BLOQ	0.44	BLOQ	NC	NA	NA	336	BLOQ	BLOQ	BLOQ	NC	NA	NA
Pharmacokinetic parameters
Cmax(ng/mL)	6.91	378.01	10.81	131.91	213.14	161.58	Cmax(ng/mL)	5.58	154.49	6.95	55.67	85.58	153.72
tmax (h)	72	96	24	64	36.66	57.28	tmax (h)	72	96	72	80	13.86	17.32
t1/2 (h)	76.21	25.43	47.73	49.79	25.46	51.13	t1/2 (h)	57.23	-	48.46	52.84	6.2	11.73
AUClast (ng•h/mL)	905.07	17835.5	1121.36	6620.65	9712.96	146.71	AUClast (ng•h/mL)	630.35	8005.52	796.75	3144.21	4210.84	133.92
AUCinf (ng•h/mL)	1039.21	17851.7	1294.89	6728.58	9633.71	143.18	AUCinf (ng•h/mL)	680.71	-	837.3	759.01	110.72	14.59
AUCExtra(%)	12.91	0.09	13.4	8.8	7.55	85.76	AUCExtra(%)	7.4	-	4.84	6.12	1.81	29.53
MRT0-last (h)	107.68	121.06	74.81	101.18	23.8	23.53	MRT0-last (h)	107.06	120.39	96.67	108.04	11.89	11
Rsq	0.8333	0.9789	0.9986	0.937	0.09	9.64	Rsq	0.862	-	0.9409	0.9015	0.06	6.19

## Sheet: Table S4. Step2- Addit. points
STEP II
Group 1/ST2
Plasma Concentration (ng/mL) of Dapagliflozin following Topical Patch application in Male Minipigs							Plasma Conc (ng/mL) of Dapa 3-O-glucuronide Following Topical application of Dapa in Male Minipigs
Time (h)	MP1 /ST2	MP2/ST2	MP3/ST2	Mean	Std Dev	% CV	Time (h)	MP1/ST2	MP2/ST2	MP3/ST2	Mean	Std Dev	% CV		Abbreviations
Predose	0	0	0	0	0	NA	Predose	0	0	0	0	0	NA		BLOQ: Below lower limit of quantification
3	BLOQ	BLOQ	BLOQ	NC	NA	NA	3	BLOQ	BLOQ	BLOQ	NC	NA	NA		NC: Not calculated
28	11.17	5.96	69.66	28.93	35.37	122.26	28	7.7	4.67	44.01	18.79	21.89	116.48		NA: Not applicable
32	9.9	9.51	54.15	24.52	25.66	104.65	32	3.98	6.34	28.77	13.03	13.68	105.01
36	7.15	6.32	30.76	14.74	13.88	94.12	36	2.86	3.13	15.24	7.08	7.07	99.92
52	5.44	5.25	14.13	8.27	5.07	61.32	52	2.57	2.56	5.81	3.65	1.87	51.38
56	4	4.06	8.6	5.55	2.64	47.51	56	2.04	2.06	5.53	3.21	2.01	62.59
60	3.28	4.42	12.51	6.74	5.03	74.7	60	1.18	2	3.13	2.1	0.98	46.55
78	3.71	4.21	3.71	3.88	0.29	7.45	78	1.37	2.11	1.34	1.61	0.44	27.15
84	3.06	2.71	2	2.59	0.54	20.85	84	1.18	1.21	0.89	1.09	0.18	16.16
108	5.01	1.35	2.42	2.93	1.88	64.3	108	1.74	0.55	0.69	0.99	0.65	65.48
144	3.01	1.03	0.77	1.6	1.23	76.41	144	0.99	BLOQ	BLOQ	NC	NA	NA
192	0.88	0.82	2.1	1.27	0.72	57.02	192	BLOQ	BLOQ	0.88	NC	NA	NA
216	BLOQ	BLOQ	BLOQ	NC	NA	NA	216	BLOQ	BLOQ	BLOQ	NC	NA	NA
264	BLOQ	BLOQ	BLOQ	NC	NA	NA	264	BLOQ	BLOQ	BLOQ	NC	NA	NA
288	BLOQ	BLOQ	BLOQ	NC	NA	NA	288	BLOQ	BLOQ	BLOQ	NC	NA	NA
312	BLOQ	BLOQ	BLOQ	NC	NA	NA	312	BLOQ	BLOQ	BLOQ	NC	NA	NA
Pharmacokinetic parameters
Cmax(ng/mL)	11.17	9.51	69.66	30.11	34.26	113.77	Cmax(ng/mL)	7.7	6.34	44.01	19.35	21.37	110.42
tmax (h)	28	32	28	29.33	2.31	7.87	tmax (h)	28	32	28	29.33	2.31	7.87
t1/2 (h)	33.05	118.06	32.03	61.05	49.38	80.88	t1/2 (h)	69.4	16.74	33.89	40.01	26.85	67.12
AUClast (ng•h/mL)	768.07	505.08	2130.62	1134.59	872.55	76.9	AUClast (ng•h/mL)	315.79	235.06	1169.77	573.54	517.93	90.3
AUCinf (ng•h/mL)	810.03	644.75	2227.67	1227.48	870.12	70.89	AUCinf (ng•h/mL)	414.91	248.35	1212.8	625.35	515.51	82.44
AUCExtra(%)	5.18	21.66	4.36	10.4	9.76	93.87	AUCExtra(%)	23.89	5.35	3.55	10.93	11.26	103.03
MRT0-last (h)	77.28	68.32	43.32	62.97	17.6	27.95	MRT0-last (h)	58.32	48.07	41.17	49.18	8.63	17.54
Rsq	0.977	0.9828	0.6607	0.8735	0.18	21.1	Rsq	0.5816	0.9462	0.5633	0.6971	0.22	30.98
Group 2/ST2
Plasma Concentration (ng/mL) of Dapagliflozin following Topical Patch application in Male Minipigs							Plasma Conc (ng/mL) of Dapa 3-O-glucuronide following Topical application of Dapa in Male Minipig
Time (h)	MP4/ST2	MP5/ST2	MP6/ST2	Mean	Std Dev	% CV	Time (h)	MP4/ST2	MP5/ST2	MP6/ST2	Mean	Std Dev	% CV
Predose	0	0	0	0	0	NA	Predose	0	0	0	0	0	NA
3	BLOQ	BLOQ	0.75	NC	NA	NA	3	BLOQ	BLOQ	0.96	NC	NA	NA
28	1.39	3.38	9.51	4.76	4.23	88.91	28	0.9	4.29	17.75	7.65	8.91	116.55
32	1.6	3.75	6.73	4.03	2.58	63.98	32	1.05	3.32	10.24	4.87	4.79	98.3
36	2.28	4.39	6.69	4.45	2.21	49.53	36	1.66	2.52	9.31	4.5	4.19	93.19
52	6.42	2.75	7.54	5.57	2.51	44.98	52	5.17	3.04	9.43	5.88	3.25	55.33
56	2.47	1.98	4.92	3.12	1.58	50.43	56	2.2	1.79	6.45	3.48	2.58	74.15
60	2.22	1.86	3.36	2.48	0.78	31.58	60	1.33	1.78	5.74	2.95	2.43	82.26
78	1.61	1.1	2.34	1.68	0.62	37.02	78	1.81	0.57	3.11	1.83	1.27	69.41
84	1.84	0.72	1.64	1.4	0.6	42.67	84	1.06	BLOQ	1.75	1.41	0.49	34.73
108	0.99	0.62	0.97	0.86	0.21	24.2	108	1.03	0.58	0.68	0.76	0.24	30.96
144	0.94	BLOQ	0.79	0.87	0.11	12.26	144	0.56	BLOQ	0.97	0.77	0.29	37.9
192	BLOQ	BLOQ	0.62	NC	NA	NA	192	BLOQ	BLOQ	0.53	NC	NA	NA
216	BLOQ	BLOQ	0.56	NC	NA	NA	216	BLOQ	BLOQ	1.04	NC	NA	NA
264	3.64	BLOQ	BLOQ	NC	NA	NA	264	BLOQ	BLOQ	BLOQ	NC	NA	NA
288	BLOQ	BLOQ	BLOQ	NC	NA	NA	288	BLOQ	BLOQ	BLOQ	NC	NA	NA
312	BLOQ	BLOQ	BLOQ	NC	NA	NA	312	BLOQ	BLOQ	BLOQ	NC	NA	NA
Pharmacokinetic parameters
Cmax(ng/mL)	6.42	4.39	9.51	6.77	2.58	38.06	Cmax(ng/mL)	5.17	4.29	17.75	9.07	7.53	83.02
tmax (h)	52	36	28	38.67	12.22	31.6	tmax (h)	52	28	28	36	13.86	38.49
t1/2 (h)	-	25.88	143.88	84.88	83.44	98.3	t1/2 (h)	47.08	27.05	44.35	39.5	10.86	27.5
AUClast (ng•h/mL)	480.18	198.49	515.57	398.08	173.75	43.65	AUClast (ng•h/mL)	186.67	184.11	735.75	368.84	317.75	86.15
AUCinf (ng•h/mL)	-	221.64	631.81	426.72	290.03	67.97	AUCinf (ng•h/mL)	224.71	206.75	802.29	411.25	338.77	82.38
AUCExtra(%)	-	10.45	18.4	14.42	5.62	38.99	AUCExtra(%)	16.93	10.95	8.29	12.06	4.42	36.68
MRT0-last (h)	142.41	47.57	62.7	84.23	50.96	60.5	MRT0-last (h)	69.18	45.11	55.89	56.73	12.05	21.25
Rsq	-	0.9086	0.9983	0.9535	0.06	6.65	Rsq	0.8453	0.8165	0.7386	0.8001	0.06	6.9
Group 3/ST2
Plasma Concentration (ng/mL) of Dapagliflozin following Topical Patch application in Male Minipigs							Plasma Conc, (ng/mL) of Dapa 3-O-glucuronide following Topical application of Dapa in Male Minipig
Time (h)	MP7/ST2	MP8/ST2	MP9/ST2	Mean	Std Dev	% CV	Time (h)	MP7/ST2	MP8/ST2	MP9/ST2	Mean	Std Dev	% CV
Predose	0	0	0	0	0	NA	Predose	0	0	0	0	0	NA
3	BLOQ	0.48	BLOQ	NC	NA	NA	3	BLOQ	BLOQ	BLOQ	NC	NA	NA
28	3.9	2.72	33.91	13.51	17.68	130.84	28	3.14	2.12	39.64	14.97	21.37	142.81
32	2.98	3.98	22.98	9.98	11.27	112.92	32	2.95	2.66	23.83	9.81	12.14	123.71
36	3.53	3.42	18.59	8.51	8.73	102.51	36	2.38	1.79	19.14	7.77	9.85	126.78
52	3.16	4	11.57	6.24	4.63	74.19	52	2.94	3	10.48	5.47	4.34	79.22
56	2.67	4.49	6.64	4.6	1.99	43.2	56	2.66	4.23	7.9	4.93	2.69	54.55
60	3.82	3.4	5.31	4.18	1	24.03	60	2.73	2.55	5.92	3.73	1.9	50.78
78	2.62	3.12	4.08	3.27	0.74	22.67	78	3.31	2.3	2.81	2.81	0.51	17.99
84	3.06	2.19	3.95	3.07	0.88	28.7	84	1.96	1.43	3.49	2.29	1.07	46.64
108	1.94	1.38	1.36	1.56	0.33	21.11	108	1.45	1.36	2.57	1.79	0.67	37.59
144	1.68	0.74	0.49	0.97	0.63	64.69	144	1.45	BLOQ	BLOQ	NC	NA	NA
192	1.09	0.6	0.53	0.74	0.31	41.23	192	0.99	0.56	BLOQ	0.78	0.3	39.23
216	1.3	BLOQ	0.56	0.93	0.52	56.26	216	0.48	BLOQ	BLOQ	NC	NA	NA
264	0.55	BLOQ	BLOQ	NC	NA	NA	264	BLOQ	BLOQ	BLOQ	NC	NA	NA
288	BLOQ	BLOQ	BLOQ	NC	NA	NA	288	BLOQ	BLOQ	BLOQ	NC	NA	NA
312	BLOQ	BLOQ	BLOQ	NC	NA	NA	312	BLOQ	BLOQ	BLOQ	NC	NA	NA
Pharmacokinetic parameters
Cmax(ng/mL)	3.9	4.49	33.91	14.1	17.16	121.69	Cmax(ng/mL)	3.31	4.23	39.64	15.73	20.71	131.72
tmax (h)	28	56	28	37.33	16.17	43.3	tmax (h)	78	56	28	54	25.06	46.41
t1/2 (h)	92.28	48.28	32.82	57.79	30.85	53.38	t1/2 (h)	77.09	75.57	22.05	58.24	31.35	53.83
AUClast (ng•h/mL)	493.45	346.46	1200.74	680.22	456.74	67.15	AUClast (ng•h/mL)	368.74	278	1224.95	623.9	522.5	83.75
AUCinf (ng•h/mL)	566.67	388.25	1227.26	727.39	442	60.76	AUCinf (ng•h/mL)	422.13	339.06	1306.72	689.3	536.31	77.81
AUCExtra(%)	12.92	10.76	2.16	8.62	5.69	66.08	AUCExtra(%)	12.65	18.01	6.26	12.3	5.88	47.81
MRT0-last (h)	104.99	73.94	47.28	75.4	28.88	38.3	MRT0-last (h)	91.25	81.77	40.13	71.05	27.19	38.27
Rsq	0.9281	0.9266	0.8694	0.908	0.03	3.69	Rsq	0.8423	0.9728	0.8938	0.903	0.07	7.28
Group 4/ST2
Plasma Concentration (ng/mL) of Dapagliflozin following Topical Patch application in Male Minipigs							Plasma Conc (ng/mL) of Dapa 3-O-glucuronide following Topical application of Dapa in Male Minipig
Time (h)	MP10/ST2	MP11/ST2	MP12/ST2	Mean	Std Dev	% CV	Time (h)	MP10/ST2	MP11/ST2	MP12/ST2	Mean	Std Dev	% CV
Predose	0	0	0	0	0	NA	Predose	0	0	0	0	0	NA
3	BLOQ	BLOQ	0.58	NC	NA	NA	3	BLOQ	BLOQ	BLOQ	NC	NA	NA
28	2.46	3.77	7.66	4.63	2.7	58.41	28	1.29	2.73	5.49	3.17	2.13	67.33
32	4.32	4.74	8.19	5.75	2.12	36.93	32	2.13	3.1	4.41	3.21	1.14	35.61
36	3.9	9.48	7.47	6.95	2.83	40.66	36	2.94	4.49	5.41	4.28	1.25	29.17
52	4.78	7.69	6.29	6.25	1.46	23.27	52	3.7	5.41	5.46	4.86	1	20.63
56	3.97	6.5	6.01	5.49	1.34	24.43	56	2.75	3.58	4.11	3.48	0.69	19.7
60	4.58	7.23	9.17	6.99	2.3	32.95	60	2.8	4.04	6.53	4.46	1.9	42.62
78	4.76	7.87	7.03	6.55	1.61	24.55	78	3.62	3.84	5.04	4.17	0.76	18.34
84	3.56	9.79	4.42	5.92	3.38	57	84	2.32	4.77	5.04	4.04	1.5	37.06
108	2.93	3.08	135.66	47.22	76.59	162.18	108	2.37	2.3	47.94	17.54	26.33	150.14
144	2.21	87.8	1.96	30.66	49.49	161.43	144	1.28	39.17	1.16	13.87	21.91	157.97
192	1.33	5.76	1.23	2.77	2.59	93.28	192	0.61	2.6	0.62	1.28	1.15	89.77
216	BLOQ	83.78	0.63	42.21	58.8	139.31	216	BLOQ	57.52	BLOQ	NC	NA	NA
264	0.45	1.61	BLOQ	NC	NA	NA	264	BLOQ	0.55	BLOQ	NC	NA	NA
288	BLOQ	0.72	0.55	0.64	0.12	18.93	288	BLOQ	BLOQ	BLOQ	NC	NA	NA
312	BLOQ	0.53	BLOQ	NC	NA	NA	312	BLOQ	BLOQ	BLOQ	NC	NA	NA
Pharmacokinetic parameters
Cmax(ng/mL)	4.78	87.8	135.66	76.08	66.22	87.04	Cmax(ng/mL)	3.7	57.52	47.94	36.39	28.71	78.9
tmax (h)	52	144	108	101.33	46.36	45.75	tmax (h)	52	216	108	125.33	83.36	66.51
t1/2 (h)	51.71	29.94	76.74	52.8	23.42	44.35	t1/2 (h)	43	-	-	NC	NA	NA
AUClast (ng•h/mL)	588.43	5455.03	3468.12	3170.53	2446.91	77.18	AUClast (ng•h/mL)	350.43	3417.53	1507.71	1758.56	1548.86	88.08
AUCinf (ng•h/mL)	622	5477.92	3529.01	3209.65	2443.66	76.13	AUCinf (ng•h/mL)	388.28	-	-	NC	NA	NA
AUCExtra(%)	5.4	0.42	1.73	2.51	2.58	102.7	AUCExtra(%)	9.75	-	-	NC	NA	NA
MRT0-last (h)	102.78	162.51	105.17	123.49	33.82	27.38	MRT0-last (h)	87.5	164.84	96.79	116.38	42.23	36.29
Rsq	0.9917	0.9372	0.8323	0.9204	0.08	8.8	Rsq	1	-	-	NC	NA	NA

## Sheet: Table S5. Step2 - urine main
STEP II			Dapa.	Dapagliflozin 3-0-gluc.	Dapa. Conc. (ng/ml)		Dapagliflozin 3-0-gluc. Conc. (ng/ml)
Group	Animal ID	Time Point (h)	Concentration (ng/mL)	Concentration (ng/mL)	Mean	SD	Mean	SD
Group-1	MP1-	24	4.74	114.49	7.97333	9.43509	217.553	274.861
	MP2-	24	0.58	9.12
	MP3-	24	18.6	529.05
	MP1-	48	10.7	136.84	6.18	3.9369	58.1	68.4578
	MP2-	48	3.5	12.69
	MP3-	48	4.34	24.77
Group-2	MP4-	24	20.59	1.83	10.0867	10.3013	0.61	1.05655
	MP5-	24	-	-
	MP6-	24	9.67	BLOQ
	MP4-	48	-	BLOQ	4.01667	3.94695	0.226667	0.392598
	MP5-	48	7.89	-
	MP6-	48	4.16	0.68
Group-3	MP7-	24	-	-	0	0	0	0
	MP8-	24	-	-
	MP9-	24	-	-
	MP7-	48	3.81	0.51	14.8433	18.9201	1.36	0.817251
	MP8-	48	4.03	1.43
	MP9-	48	36.69	2.14
Group-4	MP10-	24	-	-	0	0	0	0
	MP11-	24	-	-
	MP12-	24	-	-
	MP10-	48	24.93	50.82	12.5633	11.429	21.1233	25.7656
	MP11-	48	2.39	7.84
	MP12-	48	10.37	4.71

## Sheet: Table S6. Step 2 - urine add.
STEP II
			Dapagliflozin			Dapagliflozin 3-0-glucuronide
Group	Animal ID	Time Points (h)	Concentration (ng/mL)	Mean	SD	Concentration (ng/mL)	Mean	SD
Group-1	MP1-	12	2.17	20.5667	16.667	1.66	1.31	0.833387
	MP2-	12	34.66			-
	MP3-	12	24.87			0.96
	MP1-	36	2.3	3.97333	2.83789	9.4	41.88	50.0848
	MP2-	36	2.37			16.68
	MP3-	36	7.25			99.56
	MP1-	60	6.97	5.11667	1.72425	19.09	19.5967	6.5547
	MP2-	60	4.82			26.39
	MP3-	60	3.56			13.31
	MP1-	72	17.09	8.78	7.19834	150.22	83.56	57.9888
	MP2-	72	4.47			55.71
	MP3-	72	4.78			44.75
	MP1-	84	4.45	4.78333	1.08896	17.5	13.3667	4.75502
	MP2-	84	3.9			14.43
	MP3-	84	6			8.17
	MP1-	96	5.73	7.60333	5.39949	37.66	21.8667	17.5834
	MP2-	96	3.39			25.02
	MP3-	96	13.69			2.92
	MP1-	108	8.33	5.82667	3.04976	36.76	27.89	7.81453
	MP2-	108	6.72			24.89
	MP3-	108	2.43			22.02
	MP1-	120	5.53	6.73	3.1749	10.4	15.0233	8.28652
	MP2-	120	4.33			10.08
	MP3-	120	10.33			24.59
	MP1-	132	4.67	20.8267	27.1742	13.24	20.8333	16.957
	MP2-	132	5.61			40.26
	MP3-	132	52.2			9
	MP1-	144	1.62	1.62	0.935307	30.48	30.48	17.5976
	MP2-	144	-			-
	MP3-	144	-			-
	MP1-	156	10.48	6.58333	3.37462	282.28	112.423	148.169
	MP2-	156	4.64			9.73
	MP3-	156	4.63			45.26
	MP1-	168	2.43	2.47	1.40043	58.22	28.91	26.2209
	MP2-	168	1.09			7.68
	MP3-	168	3.89			20.83
	MP1-	180	1.52	1.53333	0.590113	5.46	15.6033	18.7766
	MP2-	180	0.95			4.08
	MP3-	180	2.13			37.27
	MP1-	192	167.34	98.42	89.3241	0.84	2.215	1.87777
	MP2-	192	-			-
	MP3-	192	29.5			3.59
	MP1-	204	4.91	9.78667	11.6476	27.06	10.0033	14.7734
	MP2-	204	1.37			1.24
	MP3-	204	23.08			1.71
	MP1-	216	0.75	0.93	0.438634	1.3	1.235	0.715984
	MP2-	216	0.61			-
	MP3-	216	1.43			1.17
	MP1-	228	1.83	1.34333	0.631295	0.86	0.86	0.496521
	MP2-	228	0.63			-
	MP3-	228	1.57			-
	MP1-	240	3.8	3.73333	3.27051	-	0.78	0.450333
	MP2-	240	6.97			-
	MP3-	240	0.43			0.78
	MP1-	252	1.85	1.15	0.651997	1	1.495	0.995004
	MP2-	252	1.04			-
	MP3-	252	0.56			1.99
	MP1-	264	1.12	0.946667	0.19218	-	0.6	0.34641
	MP2-	264	0.98			0.6
	MP3-	264	0.74			-
	MP1-	276	0.38	0.675	0.488774	-	-	0
	MP2-	276	0.97			-
	MP3-	276	-			-
	MP1-	288	6.55	4.92	3.19388	-	-	0
	MP2-	288	1.24			-
	MP3-	288	6.97			-
	MP1-	300	0.88	0.953333	0.326241	1.77	1.68333	0.644386
	MP2-	300	0.67			2.28
	MP3-	300	1.31			1
	MP1-	312	3.05	2.14	0.890674	1.21	0.803333	0.375411
	MP2-	312	2.1			0.73
	MP3-	312	1.27			0.47
	MP1-	324	4.86	4.83667	3.59506	2.58	2.64	1.02132
	MP2-	324	8.42			1.65
	MP3-	324	1.23			3.69
Group-2	MP4-	12	8.03	16.18	7.10163	1.75	2.02667	0.240901
	MP5-	12	19.47			2.19
	MP6-	12	21.04			2.14
	MP4-	36	-	25.94	20.6657	-	5.635	4.60211
	MP5-	36	11.7			2.38
	MP6-	36	40.18			8.89
	MP4-	60	4.13	19.6467	22.9342	7.2	28.6733	40.0405
	MP5-	60	8.82			3.95
	MP6-	60	45.99			74.87
	MP4-	72		12.035	0.289914	-	28.11	16.5496
	MP5-	72	11.83			31.35
	MP6-	72	12.24			24.87
	MP4-	84	-	46.115	52.1874	-	1.65	0.952628
	MP5-	84	1.23			1.65
	MP6-	84	91			-
	MP4-	96	30.56	22.9767	6.62539	1.35	1.545	0.913072
	MP5-	96	20.06			1.74
	MP6-	96	18.31			-
	MP4-	108	17.28	22.1567	6.15321	4.56	6.56	2.86328
	MP5-	108	20.12			5.28
	MP6-	108	29.07			9.84
	MP4-	120	12.6	37.5	22.0024	9.45	5.6	5.02751
	MP5-	120	45.58			1.75
	MP6-	120	54.32			-
	MP4-	132	-	15.28	8.82191	-	-	0
	MP5-	132	-			-
	MP6-	132	15.28			-
	MP4-	144	-	15.24	8.79882	-	2.53	1.4607
	MP5-	144	15.24			2.53
	MP6-	144	-			-
	MP4-	156	11.5	13.47	1.7406	-	47.93	33.8528
	MP5-	156	14.11			28.43
	MP6-	156	14.8			67.43
	MP4-	168	4.77	5.41	1.16086	8.5	4.33	3.67025
	MP5-	168	6.75			2.9
	MP6-	168	4.71			1.59
	MP4-	180	18.38	69.2667	57.2027	17.87	10.81	6.93366
	MP5-	180	58.24			10.55
	MP6-	180	131.18			4.01
	MP4-	192	69.24	61.1167	12.4278	-	1.95	1.12583
	MP5-	192	67.3			1.95
	MP6-	192	46.81			-
	MP4-	204	2.75	6.77333	6.38039	-	3.04	1.75859
	MP5-	204	3.44			3.15
	MP6-	204	14.13			2.93
	MP4-	216	-	8.74	5.48498	-	2.845	1.66542
	MP5-	216	6.59			3.12
	MP6-	216	10.89			2.57
	MP4-	228	1.42	4.73667	3.91142	-	2.285	1.44313
	MP5-	228	9.05			2.87
	MP6-	228	3.74			1.7
	MP4-	240	-	4.025	2.7578	2.62	3.14667	1.9054
	MP5-	240	5.51			1.56
	MP6-	240	2.54			5.26
	MP4-	252	13.51	23.8833	25.5045	-	-	0
	MP5-	252	5.2			-
	MP6-	252	52.94			-
	MP4-	264	1.53	4.41667	5.97784	-	0.58	0.334863
	MP5-	264	11.29			-
	MP6-	264	0.43			0.58
	MP4-	276	0.83	2.78667	1.71832	-	0.65	0.375411
	MP5-	276	3.48			0.64
	MP6-	276	4.05			0.66
	MP4-	288	5.84	4.25	1.75308	-	-	0
	MP5-	288	2.37			-
	MP6-	288	4.54			-
	MP4-	300	1.81	8.12667	8.10098	-	6.905	4.59006
	MP5-	300	17.26			9.18
	MP6-	300	5.31			4.63
	MP4-	312	-	-	0	-	-	0
	MP5-	312	-			-
	MP6-	312	-			-
	MP4-	324	16.75	18.78	3.30192	-	4.56	2.65588
	MP5-	324	22.59			4.21
	MP6-	324	17			4.91
Group-3	MP7-	12	4.07	8.39333	6.49318	0.73	5.48667	7.60693
	MP8-	12	5.25			1.47
	MP9-	12	15.86			14.26
	MP7-	36	6.9	5.805	1.54856	1.91	71.6833	118.219
	MP8-	36	4.71			4.96
	MP9-	36				208.18
	MP7-	60	16.83	13.76	4.34164	2.09	3.72667	2.99203
	MP8-	60	10.69			7.18
	MP9-	60				1.91
	MP7-	72	13.75	24.95	19.5464	26.42	54.2567	53.8612
	MP8-	72	13.58			20.01
	MP9-	72	47.52			116.34
	MP7-	84	3.01	7.35333	8.95344	1.97	25.8767	38.0465
	MP8-	84	1.4			5.91
	MP9-	84	17.65			69.75
	MP7-	96	20.67	13.1033	9.23693	1.24	6.685	6.67416
	MP8-	96	2.81			12.13
	MP9-	96	15.83			-
	MP7-	108	1.96	6.00333	7.8225	4.68	36.8367	43.4138
	MP8-	108	1.03			19.61
	MP9-	108	15.02			86.22
	MP7-	120	39.41	21.6433	15.6463		128.875	28.9419
	MP8-	120	9.92			149.34
	MP9-	120	15.6			108.41
	MP7-	132	1.3	4.72	5.45424	1.29	27.44	27.8066
	MP8-	132	1.85			24.38
	MP9-	132	11.01			56.65
	MP7-	144	4.44	4.44	2.56344	25.76	25.76	14.8725
	MP8-	144	-			-
	MP9-	144	-			-
	MP7-	156	22.27	11.9133	9.16714	76.02	39.2167	33.4757
	MP8-	156	4.84			31.05
	MP9-	156	8.63			10.58
	MP7-	168	11.79	7.20333	4.89466	33.7	16.5533	16.5867
	MP8-	168	2.05			15.37
	MP9-	168	7.77			0.59
	MP7-	180	21.04	8.66667	10.8496	86.92	35.0633	45.0786
	MP8-	180	0.78			5.23
	MP9-	180	4.18			13.04
	MP7-	192	48.84	47.89	28.5569	2.02	2.02	1.16625
	MP8-	192	75.96			-
	MP9-	192	18.87			-
	MP7-	204	4.33	4.03333	1.20276	11.33	7.58667	5.40509
	MP8-	204	2.71			1.39
	MP9-	204	5.06			10.04
	MP7-	216	0.85	5.03667	6.80615	7.61	5.9	3.83266
	MP8-	216	1.37			8.58
	MP9-	216	12.89			1.51
	MP7-	228	0.8	0.916667	0.246644	1.27	2.04333	1.01298
	MP8-	228	0.75			3.19
	MP9-	228	1.2			1.67
	MP7-	240	2.79	2.18333	0.753414	3.17	2.15667	0.88444
	MP8-	240	1.34			1.54
	MP9-	240	2.42			1.76
	MP7-	252	1.66	1.19667	0.504017	1.32	1.55	0.552178
	MP8-	252	1.27			2.18
	MP9-	252	0.66			1.15
	MP7-	264	0.56	0.75	0.36428	2.7	1.82667	0.855589
	MP8-	264	0.52			1.79
	MP9-	264	1.17			0.99
	MP7-	276	0.88	3.05667	3.64097	1.69	3.19333	3.02004
	MP8-	276	1.03			1.22
	MP9-	276	7.26			6.67
	MP7-	288	20.39	30.24	26.8937	12.17	5.04333	6.19209
	MP8-	288	60.67			1.98
	MP9-	288	9.66			0.98
	MP7-	300	5.34	7.81667	5.94537	16.27	8.94333	6.51997
	MP8-	300	3.51			3.78
	MP9-	300	14.6			6.78
	MP7-	312	12.53	6.23667	5.70619	16.81	6.79667	8.71048
	MP8-	312	1.4			2.61
	MP9-	312	4.78			0.97
	MP7-	324	41.24	19.3667	19.1429	-	6.4	3.94433
	MP8-	324	5.67			5.02
	MP9-	324	11.19			7.78
Group-4	MP10-	12	101.23	68.645	46.0821	14.3	7.645	7.98568
	MP11-	12				-
	MP12-	12	36.06			0.99
	MP10-	36	28.11	27.8867	7.31756	4.84	11.46	9.43231
	MP11-	36	20.46			22.26
	MP12-	36	35.09			7.28
	MP10-	60	149.2	142.897	60.203	118.49	75.3833	63.9235
	MP11-	60	199.7			1.94
	MP12-	60	79.79			105.72
	MP10-	72	8.36	50.83	48.4222	10.05	5.64667	4.28077
	MP11-	72	40.57			1.5
	MP12-	72	103.56			5.39
	MP10-	84	22.28	30.2167	15.1446	3.29	10.6533	10.5264
	MP11-	84	20.69			22.71
	MP12-	84	47.68			5.96
	MP10-	96	12.17	27.3033	30.2468	1.06	134.257	222.809
	MP11-	96	62.13			391.48
	MP12-	96	7.61			10.23
	MP10-	108	4.32	4.54333	1.53722	7.31	7.23333	2.90576
	MP11-	108	3.13			10.1
	MP12-	108	6.18			4.29
	MP10-	120	144.25	71.3733	63.2816	79.2	43.6233	39.6362
	MP11-	120	30.32			0.9
	MP12-	120	39.55			50.77
	MP10-	132	4.47	23.35	22.5229	31.39	18.9867	10.7581
	MP11-	132	48.28			12.19
	MP12-	132	17.3			13.38
	MP10-	144	21.22	29.95	19.3704	87.32	87.32	61.7446
	MP11-	144	38.68
	MP12-	144	-			-
	MP10-	156	22.78	17.2267	5.13164	68.99	68.1533	4.13892
	MP11-	156	12.66			63.66
	MP12-	156	16.24			71.81
	MP10-	168	12.04	16.7	12.8786	28.3	57.5133	54.5425
	MP11-	168	6.8			120.44
	MP12-	168	31.26			23.8
	MP10-	180	1.71	6.56	6.85894	13.51	51.79	54.1361
	MP11-	180
	MP12-	180	11.41			90.07
	MP10-	192	70.22	44.75	36.02	1.5	2.78333	1.75249
	MP11-	192				2.07
	MP12-	192	19.28			4.78
	MP10-	204	9.99	8.54	2.86487	26.61	14.7633	10.6835
	MP11-	204	10.39			11.82
	MP12-	204	5.24			5.86
	MP10-	216	4.71	9.47	4.13885	25.71	125.21	183.827
	MP11-	216	11.48			337.34
	MP12-	216	12.22			12.58
	MP10-	228	4.96	4.59333	0.982717	0.81	1.88333	1.17577
	MP11-	228	5.34			3.14
	MP12-	228	3.48			1.7
	MP10-	240	4.46	4.32	2.49808	-	2.03	1.17202
	MP11-	240	-			-
	MP12-	240	4.18			2.03
	MP10-	252	1.95	3.35667	2.90751	2.34	1.615	1.18112
	MP11-	252	6.7			-
	MP12-	252	1.42			0.89
	MP10-	264	3.36	4.96	3.28033	1.15	3.135	2.68632
	MP11-	264	-			-
	MP12-	264	6.56			5.12
	MP10-	276	5.94	7.08333	1.58292	7.35	5.63667	3.44583
	MP11-	276	8.89			7.89
	MP12-	276	6.42			1.67
	MP10-	288	0.68	0.993333	0.560119	13.34	5.36	6.9123
	MP11-	288	0.66			1.23
	MP12-	288	1.64			1.51
	MP10-	300	4.4	5.60667	3.7294	5.01	4.35667	0.640417
	MP11-	300	2.63			4.33
	MP12-	300	9.79			3.73
	MP10-	312	4.49	3.51	1.01681	9.75	6.965	4.89149
	MP11-	312	2.46			-
	MP12-	312	3.58			4.18
	MP10-	324	6.04	6.41333	2.58034	2.04	2.64667	0.528804
	MP11-	324	9.16			2.89
	MP12-	324	4.04			3.01

## Sheet: Table S7. Step2 - urine glucose
STEP II
Plasma Glucose after topical application of Dapagliflozin Patch to Male Minipigs
Plasma Glucose (mmol/L)
Individual
	Day 1					Day 2				Day 3				Day 4			Day 5		Day 6	Day 7	Day 8	Day9	Day10	Day11	Day12	Day13	Day 14
Animal Number	0 Hour	1 Hour	3 Hour	6 Hour	12 Hour	24 Hour	28 Hour	32 Hour	36 Hour	48 Hour	52 Hour	56 Hour	60 Hour	72 Hour	78 Hour	84 Hour	96 Hour	108 Hour
MP1	4.58	4.48	4.52	4.49	4.67	5.91	4.14	4.62	4.56	4.31	6.49	4.92	4.34	4.47	5.25	4.49	4.51	4.05	3.66	3.77	5.01	4.6	4.82	5.67	7.45	5.3	5.51
MP2	3.65	3.75	3.83	4.42	4.52	4.12	3.72	4.2	3.88	3.59	4.43	4.03	4.28	4.03	4.18	4.46	4.09	4.46	4.69	3.76	4.98	4.63	4.9	6.43	7.4	5.23	3.64
MP3	4.14	4.01	6.2	4.69	4.91	3.05	5.61	3.73	5.16	3.25	6.04	3.78	4.53	3.67	5.18	4.67	3.66	5.37	3.59	4.13	4.04	4.5	3.92	3.87	3.93	3.34	3.68
MP4	4.39	3.99	4.38	4.33	4.11	4.04	3.81	4.45	4.01	4.15	4.52	4.13	4.29	4.2	4.59	4.27	4.32	4.12	4.05	3.75	4.3	3.88	4.12	4.13	5.6	4.33	4.17
MP5	4	3.97	7.42	4.69	4.91	4.06	6.12	3.82	4.69	3.81	4.87	4.12	4.6	3.56	4.39	4.69	4.54	4.78	3.92	3.86	4.28	4.21	3.91	3.83	3.95	4.13	4.03
MP6	3.52	3.52	6.19	6.01	4.59	3.83	4.38	4.62	4.18	3.18	6.14	4.42	4.84	3.69	4.7	4.41	3.45	4.06	3.77	4.07	4.88	3.93	3.9	3.49	4.05	3.9	3.69
MP7	4.03	4.07	5.13	4.12	4.45	4.22	3.91	3.81	4.4	4.72	4.02	4.98	4.67	4.82	4.27	4.66	4.26	4.31	4.44	4.53	4.49	4.44	3.94	3.73	4.25	4.12	4.08
MP8	3.94	3.77	6.5	5.23	4.06	3.9	3.9	3.38	4.59	3.77	3.75	3.33	4.27	3.63	4.16	4.05	3.54	4.02	3.99	3.72	4.04	3.78	3.62	3.76	3.98	3.75	3.79
MP9	3.92	3.91	6.1	4.96	5	4.1	3.57	4.05	3.9	4	5.03	4.46	5.07	4.08	4.42	5.86	3.99	4.47	4.77	4.56	6.19	5.06	4.27	4.24	4.21	5.44	4.87
MP10	3.92	3.89	4.82	3.75	3.96	3.95	4.98	4.75	3.97	4.06	4.19	4.98	6.71	5.36	4.53	4.11	4.68	3.71	5.13	5.57	4.21	5.4	3.78	3.86	4.6	3.89	3.82
MP11	4.04	3.96	4.78	4.96	4.71	5.17	5.32	4.6	4.61	4.31	4.88	4.57	4.41	4.24	5.66	4.66	3.69	4.46	4.28	4.84	4.64	3.96	4.66	4.27	4.75	4.42	4.12
MP12	3.94	3.77	5.64	3.76	4.68	3.94	4.65	4.25	4.78	3.8	3.56	4.21	4.57	3.95	4.37	4.64	3.77	3.97	4.15	4.04	4.3	4.04	4.22	3.89	4.51	5.67	3.97
Mean
	Day 1					Day 2				Day 3				Day 4			Day 5		Day 6	Day 7	Day 8	Day9	Day10	Day11	Day12	Day13	Day 14
Group	0 Hour	1 Hour	3 Hour	6 Hour	12 Hour	24 Hour	28 Hour	32 Hour	36 Hour	48 Hour	52 Hour	56 Hour	60 Hour	72 Hour	78 Hour	84 Hour	96 Hour	108 Hour
1	4.12333	4.08	4.85	4.53333	4.7	4.36	4.49	4.18333	4.53333	3.71667	5.65333	4.24333	4.38333	4.05667	4.87	4.54	4.08667	4.62667	3.98	3.88667	4.67667	4.57667	4.54667	5.32333	6.26	4.62333	4.27667
2	3.97	3.82667	5.99667	5.01	4.53667	3.97667	4.77	4.29667	4.29333	3.71333	5.17667	4.22333	4.57667	3.81667	4.56	4.45667	4.10333	4.32	3.91333	3.89333	4.48667	4.00667	3.97667	3.81667	4.53333	4.12	3.96333
3	3.96333	3.91667	5.91	4.77	4.50333	4.07333	3.79333	3.74667	4.29667	4.16333	4.26667	4.25667	4.67	4.17667	4.28333	4.85667	3.93	4.26667	4.4	4.27	4.90667	4.42667	3.94333	3.91	4.14667	4.43667	4.24667
4	3.96667	3.87333	5.08	4.15667	4.45	4.35333	4.98333	4.53333	4.45333	4.05667	4.21	4.58667	5.23	4.51667	4.85333	4.47	4.04667	4.04667	4.52	4.81667	4.38333	4.46667	4.22	4.00667	4.62	4.66	3.97
SD
	Day 1					Day 2				Day 3				Day 4			Day 5		Day 6	Day 7	Day 8	Day9	Day10	Day11	Day12	Day13	Day 14
Group	0 Hour	1 Hour	3 Hour	6 Hour	12 Hour	24 Hour	28 Hour	32 Hour	36 Hour	48 Hour	52 Hour	56 Hour	60 Hour	72 Hour	78 Hour	84 Hour	96 Hour	108 Hour
1	0.465224	0.37	1.21897	0.140119	0.196723	1.44503	0.992421	0.445234	0.640417	0.541233	1.08307	0.599194	0.130512	0.400666	0.598582	0.113578	0.42501	0.675599	0.615873	0.210792	0.551574	0.0680686	0.544181	1.31474	2.01799	1.11195	1.06829
2	0.435775	0.265769	1.52919	0.884534	0.402658	0.12741	1.20337	0.421466	0.353883	0.492172	0.852428	0.170392	0.275741	0.33828	0.157162	0.213854	0.576397	0.3995	0.140119	0.162583	0.340783	0.177858	0.124231	0.320208	0.925113	0.215174	0.246847
3	0.0585947	0.150111	0.704486	0.578878	0.472264	0.161658	0.193477	0.33946	0.356417	0.495614	0.67471	0.843584	0.4	0.60086	0.130512	0.920887	0.363731	0.228108	0.391535	0.47655	1.13395	0.640104	0.325013	0.286182	0.145717	0.888388	0.558957
4	0.064291	0.0960902	0.485386	0.695725	0.424617	0.707272	0.335012	0.25658	0.427122	0.255016	0.660227	0.38527	1.28421	0.744603	0.70316	0.311929	0.549939	0.380832	0.532259	0.765267	0.226789	0.80928	0.44	0.228546	0.121244	0.913947	0.15

## Sheet: Graphs Data
Group	Time [h]	Dapa Plasma (ng/mL)	SD	Metabolite Plasma (ng/mL)	SD		Group	Time [h]	Dapa Urine (ng/mL)	Metabolite Urine (ng/mL)	Time [h]	Urine Glucose (mmol/L)	Metabolite Urine (ng/mL)	SD		Group	Time [h]	Dapa Urine (ng/mL)	Metabolite Urine (ng/mL)	Time [h]	Urine Glucose (mmol/L)	Metabolite Urine (ng/mL)
Group 1/ST2	1	NC	NA	NC	NA		Group 1/ST2	12	20.5667	1.31	12	0.0633333	1.31	NA		Group 1/ST2	12	20.5667	1.31	12	0.0633333	1.31
	3	NC	NA	NC	NA			24	7.97333	-	24	9.07		NA			24	7.97333	-	24	9.07
	6	NC	NA	0.57	0.16			36	3.97333	41.88	36	36.0733	41.88	0.16			36	3.97333	41.88	36	36.0733	41.88
	12	31.79	52.19	12.17	19.51			48	6.18	58.1	48	23.3233	58.1	19.51			48	6.18	58.1	48	23.3233	58.1
	24	52.65	80.2	19.74	27.3			60	5.11667	19.5967	60	3.66	19.5967	27.3			60	5.11667	19.5967	60	3.66	19.5967
	28	28.93	35.37	18.79	21.89			72	8.78	83.56	72	3.33667	83.56	21.89			72	8.78	83.56	72	3.33667	83.56
	32	24.52	25.66	13.03	13.68			84	4.78333	13.3667	84	0.543333	13.3667	13.68			84	4.78333	13.3667	84	0.543333	13.3667
	36	14.74	13.88	7.08	7.07			96	7.60333	21.8667	96	1.55667	21.8667	7.07			96	7.60333	21.8667	96	1.55667	21.8667
	48	10.23	9.36	3.68	2.33			108	5.82667	27.89	108	5.72667	27.89	2.33			108	5.82667	27.89	108	5.72667	27.89
	52	8.27	5.07	3.65	1.87			120	6.73	15.0233	120	0.126667	15.0233	1.87			120	6.73	15.0233	120	0.126667	15.0233
	56	5.55	2.64	3.21	2.01			132	20.8267	20.8333	132	0.213333	20.8333	2.01			132	20.8267	20.8333	132	0.213333	20.8333
	60	6.74	5.03	2.1	0.98			144	1.62	30.48	144	0.19	30.48	0.98			144	1.62	30.48	144	0.19	30.48
	72	3.55	0.81	1.46	0.37			156	6.58333	112.423	156	32.6067	112.423	0.37			156	6.58333	112.423	156	32.6067	112.423
	78	3.88	0.29	1.61	0.44			168	2.47	28.91	168	0.22	28.91	0.44			168	2.47	28.91	168	0.22	28.91
	84	2.59	0.54	1.09	0.18			180	1.53333	15.6033	180	0.106667	15.6033	0.18			180	1.53333	15.6033	180	0.106667	15.6033
	96	3.46	1.9	1.26	0.37			192	98.42	2.215	192	0.03	2.215	0.37			192	98.42	2.215	192	0.03	2.215
	108	2.93	1.88	0.99	0.65			204	9.78667	10.0033	204	0	10.0033	0.65			204	9.78667	10.0033	204	0	10.0033
	144	1.6	1.23	NC	NA			216	0.93	1.235	216	0.09	1.235	NA			216	0.93	1.235	216	0.09	1.235
	168	2.99	2.49	1.28	1.03			228	1.34333	0.86	228	0.00333333	0.86	1.03			228	1.34333	0.86	228	0.00333333	0.86
	192	1.27	0.72	NC	NA			240	3.73333	0.78	240	0	0.78	NA			240	3.73333	0.78	240	0	0.78
	216	NC	NA	NC	NA			252	1.15	1.495	252	0.0566667	1.495	NA			252	1.15	1.495	252	0.0566667	1.495
	240	NC	NA	NC	NA			264	0.946667	0.6	264	0.0833333	0.6	NA			264	0.946667	0.6	264	0.0833333	0.6
	264	NC	NA	NC	NA			276	0.675	NA	276	0.06	NA	NA			276	0.675	NA	276	0.06	NA
	288	NC	NA	NC	NA			288	4.92	NA	288	0.0333333	NA	NA			288	4.92	NA	288	0.0333333	NA
	312	NC	NA	NC	NA			300	0.953333	1.68333	300	0.03	1.68333	NA			300	0.953333	1.68333	300	0.03	1.68333
	336	NC	NA	NC	NA			312	2.14	0.803333	312	0.356667	0.803333	NA			312	2.14	0.803333	312	0.356667	0.803333
Group 2/ST2	1	NC	NA	0.57	0.15			324	4.83667	2.64	324	0.1	2.64	0.15			324	4.83667	2.64	324	0.1	2.64
	3	NC	NA	NC	NA		Group 2/ST2	12	16.18	2.02667	12	0.07	2.02667	NA		Group 2/ST2	12	16.18	2.02667	12	0.07	2.02667
	6	1.87	1.51	1.84	0.67			24	15.13	1.83	24	6.45	1.83	0.67			24	15.13	1.83	24	6.45	1.83
	12	4.03	2.74	2.21	2.16			36	25.94	5.635	36	2.915	5.635	2.16			36	25.94	5.635	36	2.915	5.635
	24	4.55	3.33	5.49	5.23			48	6.025	0.68	48	3.91333	0.68	5.23			48	6.025	0.68	48	3.91333	0.68
	28	4.76	4.23	7.65	8.91			60	19.6467	28.6733	60	20.98	28.6733	8.91			60	19.6467	28.6733	60	20.98	28.6733
	32	4.03	2.58	4.87	4.79			72	97.7333	28.11	72	1.01667	28.11	4.79			72	97.7333	28.11	72	1.01667	28.11
	36	4.45	2.21	4.5	4.19			84	46.115	1.65	84	0.015	1.65	4.19			84	46.115	1.65	84	0.015	1.65
	48	4.52	1.7	4.15	2.39			96	22.9767	1.545	96	0.466667	1.545	2.39			96	22.9767	1.545	96	0.466667	1.545
	52	5.57	2.51	5.88	3.25			108	22.1567	6.56	108	0.226667	6.56	3.25			108	22.1567	6.56	108	0.226667	6.56
	56	3.12	1.58	3.48	2.58			120	37.5	5.6	120	0.00666667	5.6	2.58			120	37.5	5.6	120	0.00666667	5.6
	60	2.48	0.78	2.95	2.43			132	15.28	NA	132	0.2	NA	2.43			132	15.28	NA	132	0.2	NA
	72	2.07	1.08	2.44	1.93			144	15.24	2.53	144	0.29	2.53	1.93			144	15.24	2.53	144	0.29	2.53
	78	1.68	0.62	1.83	1.27			156	13.47	47.93	156	12.71	47.93	1.27			156	13.47	47.93	156	12.71	47.93
	84	1.4	0.6	1.41	0.49			168	5.41	4.33	168	0.795	4.33	0.49			168	5.41	4.33	168	0.795	4.33
	96	1	0.45	1.36	0.7			180	69.2667	10.81	180	0.19	10.81	0.7			180	69.2667	10.81	180	0.19	10.81
	108	0.86	0.21	0.76	0.24			192	61.1167	1.95	192	0.0166667	1.95	0.24			192	61.1167	1.95	192	0.0166667	1.95
	144	0.87	0.11	0.77	0.29			204	6.77333	3.04	204	0	3.04	0.29			204	6.77333	3.04	204	0	3.04
	168	NC	NA	0.6	0.08			216	8.74	2.845	216	0.015	2.845	0.08			216	8.74	2.845	216	0.015	2.845
	192	NC	NA	NC	NA			228	4.73667	2.285	228	0.03	2.285	NA			228	4.73667	2.285	228	0.03	2.285
	216	NC	NA	NC	NA			240	4.025	3.14667	240	0	3.14667	NA			240	4.025	3.14667	240	0	3.14667
	240	NC	NA	NC	0.01			252	23.8833	NA	252	0.0133333	NA	0.01			252	23.8833	NA	252	0.0133333	NA
	264	NC	NA	NC	NA			264	4.41667	0.58	264	0.01	0.58	NA			264	4.41667	0.58	264	0.01	0.58
	288	NC	NA	NC	NA			276	2.78667	0.65	276	0.0733333	0.65	NA			276	2.78667	0.65	276	0.0733333	0.65																					v
	312	NC	NA	NC	NA			288	4.25	NA	288	0.03	NA	NA			288	4.25	NA	288	0.03	NA
	336	NC	NA	NC	NA			300	8.12667	6.905	300	0.09	6.905	NA			300	8.12667	6.905	300	0.09	6.905
Group 3/ST2	1	NC	NA	NC	NA			312	NA	NA	312	#DIV/0!	NA	NA			312	NA	NA	312	#DIV/0!	NA
	3	NC	NA	NC	NA			324	18.78	4.56	324	0.1	4.56	NA			324	18.78	4.56	324	0.1	4.56
	6	1.61	0.47	0.79	0.37		Group 3/ST2	12	8.39333	5.48667	12	0.1	5.48667	0.37		Group 3/ST2	12	8.39333	5.48667	12	0.1	5.48667
	12	2.04	0.98	1.37	0.84			24	NA	NA	24	0.1	NA	0.84			24	NA	NA	24	0.1	NA
	24	16.63	23.34	13.53	18.75			36	95.9667	71.6833	36	75.0267	71.6833	18.75			36	95.9667	71.6833	36	75.0267	71.6833
	28	13.55	17.68	14.97	21.37			48	14.8433	1.36	48	0.193333	1.36	21.37			48	14.8433	1.36	48	0.193333	1.36
	32	9.98	11.27	9.81	12.14			60	134.6	3.72667	60	178.143	3.72667	12.14			60	134.6	3.72667	60	178.143	3.72667
	36	8.51	8.73	7.77	9.85			72	24.95	54.2567	72	8.95667	54.2567	9.85			72	24.95	54.2567	72	8.95667	54.2567
	48	7.92	7	6.02	5.26			84	7.35333	25.8767	84	7.61333	25.8767	5.26			84	7.35333	25.8767	84	7.61333	25.8767
	52	6.24	4.63	5.47	4.34			96	13.1033	6.685	96	0.893333	6.685	4.34			96	13.1033	6.685	96	0.893333	6.685
	56	4.6	1.99	4.93	2.69			108	6.00333	36.8367	108	1.27333	36.8367	2.69			108	6.00333	36.8367	108	1.27333	36.8367
	60	4.18	1	3.73	1.9			120	21.6433	183.063	120	0.686667	183.063	1.9			120	21.6433	183.063	120	0.686667	183.063
	72	3.84	1.9	3.07	0.99			132	4.72	27.44	132	0.56	27.44	0.99			132	4.72	27.44	132	0.56	27.44
	78	3.27	0.74	2.81	0.51			144	4.44	25.76	144	2.98	25.76	0.51			144	4.44	25.76	144	2.98	25.76
	84	3.07	0.88	2.29	1.07			156	11.9133	39.2167	156	14.58	39.2167	1.07			156	11.9133	39.2167	156	14.58	39.2167
	96	2.15	0.87	1.48	0.76			168	7.20333	16.5533	168	0.163333	16.5533	0.76			168	7.20333	16.5533	168	0.163333	16.5533
	108	1.56	0.33	1.79	0.67			180	8.66667	35.0633	180	0.353333	35.0633	0.67			180	8.66667	35.0633	180	0.353333	35.0633
	144	0.97	0.63	NC	NA			192	47.89	2.02	192	0.01	2.02	NA			192	47.89	2.02	192	0.01	2.02
	168	1.29	0.17	1.33	0.4			204	4.03333	7.58667	204	0	7.58667	0.4			204	4.03333	7.58667	204	0	7.58667
	192	0.74	0.31	0.78	0.3			216	5.03667	5.9	216	0.07	5.9	0.3			216	5.03667	5.9	216	0.07	5.9
	216	0.93	0.52	NC	NA			228	0.916667	2.04333	228	0.0166667	2.04333	NA			228	0.916667	2.04333	228	0.0166667	2.04333
	240	0.81	0.32	NC	NA			240	2.18333	2.15667	240	0	2.15667	NA			240	2.18333	2.15667	240	0	2.15667
	264	NC	NA	NC	NA			252	1.19667	1.55	252	0.0466667	1.55	NA			252	1.19667	1.55	252	0.0466667	1.55
	288	NC	NA	NC	NA			264	0.75	1.82667	264	0.0766667	1.82667	NA			264	0.75	1.82667	264	0.0766667	1.82667
	312	NC	NA	NC	NA			276	3.05667	3.19333	276	0.0366667	3.19333	NA			276	3.05667	3.19333	276	0.0366667	3.19333
	336	NC	NA	NC	NA			288	30.24	5.04333	288	0.07	5.04333	NA			288	30.24	5.04333	288	0.07	5.04333
Group 4/ST2	1	NC	NA	NC	NA			300	7.81667	8.94333	300	0.0766667	8.94333	NA			300	7.81667	8.94333	300	0.0766667	8.94333
	3	NC	NA	NC	NA			312	6.23667	6.79667	312	0.06	6.79667	NA			312	6.23667	6.79667	312	0.06	6.79667
	6	1.09	0.81	0.51	0.05			324	19.3667	6.4	324	0.17	6.4	0.05			324	19.3667	6.4	324	0.17	6.4
	12	1.93	0.17	1.29	0.21		Group 4/ST2	12	227.053	7.645	12	0.0633333	7.645	0.21		Group 4/ST2	12	227.053	7.645	12	0.0633333	7.645
	24	6.41	3.81	2.76	0.86			24	NA	NA	24	#DIV/0!	NA	0.86			24	NA	NA	24	#DIV/0!	NA
	28	4.63	2.7	3.17	2.13			36	27.8867	11.46	36	17.7233	11.46	2.13			36	27.8867	11.46	36	17.7233	11.46
	32	5.75	2.12	3.21	1.14			48	12.5633	21.1233	48	68.7667	21.1233	1.14			48	12.5633	21.1233	48	68.7667	21.1233
	36	6.95	2.83	4.28	1.25			60	142.897	75.3833	60	38.6533	75.3833	1.25			60	142.897	75.3833	60	38.6533	75.3833
	48	7.94	2.68	5.43	1.48			72	50.83	5.64667	72	4.42333	5.64667	1.48			72	50.83	5.64667	72	4.42333	5.64667
	52	6.25	1.46	4.86	1			84	30.2167	10.6533	84	5.72667	10.6533	1			84	30.2167	10.6533	84	5.72667	10.6533
	56	5.49	1.34	3.48	0.69			96	27.3033	134.257	96	16.3367	134.257	0.69			96	27.3033	134.257	96	16.3367	134.257
	60	6.99	2.3	4.46	1.9			108	4.54333	7.23333	108	1.62	7.23333	1.9			108	4.54333	7.23333	108	1.62	7.23333
	72	8.45	1.55	5.78	1.08			120	71.3733	43.6233	120	0.383333	43.6233	1.08			120	71.3733	43.6233	120	0.383333	43.6233
	78	6.55	1.61	4.17	0.76			132	23.35	18.9867	132	0.556667	18.9867	0.76			132	23.35	18.9867	132	0.556667	18.9867
	84	5.92	3.38	4.04	1.5			144	29.95	570.3	144	245.615	570.3	1.5			144	29.95	570.3	144	245.615	570.3
	96	129.99	214.8	54.18	86.88			156	17.2267	68.1533	156	17.9533	68.1533	86.88			156	17.2267	68.1533	156	17.9533	68.1533
	108	47.22	76.59	17.54	26.33			168	16.7	57.5133	168	20.2367	57.5133	26.33			168	16.7	57.5133	168	20.2367	57.5133
	144	30.66	49.49	13.87	21.91			180	151.063	1347.08	180	48.52	1347.08	21.91			180	151.063	1347.08	180	48.52	1347.08
	168	15.67	21.59	9.41	11.79			192	88.61	2.78333	192	0.0466667	2.78333	11.79			192	88.61	2.78333	192	0.0466667	2.78333
	192	2.77	2.59	1.28	1.15			204	8.54	14.7633	204	0	14.7633	1.15			204	8.54	14.7633	204	0	14.7633
	216	42.21	58.8	NC	NA			216	9.47	125.21	216	1.32333	125.21	NA			216	9.47	125.21	216	1.32333	125.21
	240	5.86	6.55	2.08	2.57			228	4.59333	1.88333	228	0.0833333	1.88333	2.57			228	4.59333	1.88333	228	0.0833333	1.88333
	264	1.03	NA	NC	NA			240	4.32	2.03	240	0	2.03	NA			240	4.32	2.03	240	0	2.03
	288	0.64	0.12	NC	NA			252	3.35667	1.615	252	0.0566667	1.615	NA			252	3.35667	1.615	252	0.0566667	1.615
	312	NC	NA	NC	NA			264	4.96	3.135	264	0.145	3.135	NA			264	4.96	3.135	264	0.145	3.135
	336	NC	NA	NC	NA			276	7.08333	5.63667	276	0.0733333	5.63667	NA			276	7.08333	5.63667	276	0.0733333	5.63667
								288	0.993333	5.36	288	0.146667	5.36	NA			288	0.993333	5.36	288	0.146667	5.36
								300	5.60667	4.35667	300	0.0633333	4.35667	NA			300	5.60667	4.35667	300	0.0633333	4.35667
								312	3.51	6.965	312	0.15	6.965	NA			312	3.51	6.965	312	0.15	6.965
								324	6.41333	2.64667	324	0.233333	2.64667	NA			324	6.41333	2.64667	324	0.233333	2.64667
